# Supplementary material for: Rapid decline of neutralizing antibodies against SARS-CoV-2 among infected healthcare workers
Source: Nat Commun. 2021 Feb 8;12:844. doi: 10.1038/s41467-021-21111-9 (PMC7870823; doi:10.1038/s41467-021-21111-9)
Supplement: Supplementary file 3 — Source Data [file 41467_2021_21111_MOESM3_ESM.xlsx]

## Sheet: Table 1
HCW ID	Age	Sex	Occupation	RT-PCR Delay (day)	RT-PCR (Ct)	SARS-CoV-2 exposure			Fever	Asthenia	Headache	Myalgia	Sweats	Shivers	Dizziness	Anosmia	Agueusia	Conjonctivitis	Rhinitis	Pharyngitis	Dry cough	Dyspnoea	Chest pain	Palpitations	Nausea	Diarrhea	Abdominal pain	Symptoms duration (week)	Symptoms after recovery
						Without care activities	With care activities	Aerosolisation procedure
1	45	M	Physician	1	19.8	NO	YES	NO	YES	NO	NO	YES	NO	NO	NO	YES	YES	NO	NO	NO	YES	NO	NO	NO	NO	NO	NO	5	NO
2	43	M	Physician	2	22.2	YES	NO	NO	NO	YES	YES	YES	NO	NO	NO	YES	YES	NO	NO	NO	NO	NO	NO	NO	NO	YES	NO	1	NO
3	38	F	Physician	5	25.2	NO	YES	NO	NO	YES	YES	NO	NO	NO	NO	YES	NO	NO	YES	NO	NO	NO	NO	NO	NO	NO	NO	2	NO
4	54	M	Physician	1	24.2	NO	YES	NO	YES	NO	YES	YES	NO	NO	NO	YES	YES	NO	NO	NO	YES	NO	NO	NO	NO	YES	NO	1	NO
5	33	F	Physician	1	29.8	NO	YES	NO	YES	YES	NO	YES	NO	YES	NO	YES	YES	NO	NO	NO	YES	YES	NO	NO	NO	NO	NO	1	NO
6	34	F	Physician	4	27.9	NO	YES	NO	NO	NO	NO	NO	NO	NO	NO	YES	YES	NO	NO	NO	YES	NO	NO	NO	NO	NO	NO	1	NO
7	31	F	Physician	3	32.7	NO	YES	YES	NO	YES	YES	NO	NO	NO	NO	YES	YES	NO	NO	NO	NO	NO	NO	NO	NO	NO	NO	3	NO
8	49	F	Admin. Staff	1	18.7	YES	NO	NO	YES	YES	NO	NO	NO	NO	NO	NO	YES	NO	NO	NO	YES	NO	NO	NO	NO	NO	NO	3	NO
9	32	F	Physician	1	24.2	NO	YES	YES	NO	YES	YES	NO	NO	NO	NO	NO	NO	YES	YES	YES	YES	NO	NO	NO	NO	NO	NO	3	NO
10	51	F	Admin. Staff	5	22.7	YES	NO	NO	NO	YES	YES	YES	NO	YES	NO	YES	YES	NO	YES	NO	NO	NO	NO	NO	NO	NO	NO	1	NO
11	51	M	Admin. Staff	1	14.9	YES	NO	NO	YES	YES	YES	YES	YES	YES	NO	YES	YES	NO	NO	NO	NO	NO	NO	NO	NO	NO	NO	4	NO
12	42	F	Paramed. Staff	1	15.1	YES	NO	NO	NO	YES	YES	YES	NO	YES	NO	YES	YES	NO	NO	NO	YES	NO	NO	NO	NO	NO	NO	2	NO
13	34	M	Paramed. Staff	2	15.9	YES	NO	NO	YES	YES	NO	YES	YES	NO	NO	YES	YES	NO	NO	NO	YES	YES	YES	NO	NO	NO	NO	3	NO
14	65	F	Physician	2	18.7	YES	NO	NO	NO	YES	YES	YES	NO	NO	NO	NO	YES	NO	YES	NO	YES	NO	NO	NO	NO	YES	NO	1	NO
15	53	F	Physician	5	24.8	NO	YES	YES	YES	YES	YES	NO	NO	NO	YES	YES	NO	NO	YES	YES	NO	NO	NO	NO	YES	NO	NO	5	YES
16	46	F	Physician	3	18.9	NO	YES	YES	NO	YES	YES	YES	NO	YES	YES	YES	NO	NO	NO	NO	YES	YES	NO	NO	NO	NO	NO	4	NO
17	49	M	Physician	1	13.1	NO	YES	YES	YES	YES	YES	YES	YES	NO	NO	YES	NO	NO	YES	NO	YES	NO	NO	NO	NO	NO	NO	1	NO
18	36	F	Physician	1	24.1	NO	YES	YES	YES	YES	YES	NO	NO	NO	YES	YES	YES	NO	NO	NO	YES	NO	NO	NO	YES	NO	NO	2	YES
19	66	F	Physician	3	17.3	NO	YES	NO	YES	YES	NO	NO	NO	NO	NO	NO	NO	NO	NO	NO	NO	NO	NO	NO	NO	NO	NO	2	NO
20	38	M	Paramed. Staff	2	22.8	YES	NO	NO	YES	YES	NO	NO	YES	YES	NO	NO	YES	NO	NO	NO	YES	NO	NO	NO	NO	YES	NO	2	NO
21	45	F	Paramed. Staff	2	22.2	YES	NO	NO	NO	YES	YES	NO	NO	NO	YES	YES	YES	NO	NO	NO	YES	YES	NO	NO	NO	NO	NO	4	YES
22	71	M	Paramed. Staff	3	24.6	YES	NO	NO	YES	YES	YES	NO	YES	YES	NO	YES	NO	NO	NO	NO	NO	NO	NO	NO	NO	NO	NO	1	NO
23	52	M	Physician	1	22.2	NO	YES	NO	YES	YES	NO	YES	YES	YES	NO	NO	NO	NO	NO	NO	NO	YES	NO	YES	NO	NO	YES	2	YES
24	40	F	Physician	8	18.5	YES	NO	NO	NO	YES	YES	YES	NO	YES	NO	NO	NO	NO	NO	NO	NO	YES	YES	NO	NO	YES	NO	3	YES
25	59	M	Physician	2	21.8	YES	NO	NO	YES	NO	NO	YES	YES	YES	NO	YES	NO	NO	NO	NO	NO	YES	NO	NO	NO	NO	NO	3	NO
26	53	M	Physician	1	21.4	NO	YES	NO	YES	NO	YES	YES	NO	NO	NO	NO	NO	NO	NO	YES	YES	NO	NO	NO	NO	NO	NO	2	NO
			M:	Male
			F:	Female
			Admin. Staff:	Administrative staff
			Paramed. Staff:	Paramedical staff
			YES:	Presence
			NO:	Absence
			5:	> 4 weeks

## Sheet: Figure 1
Point	HCW ID	Anti-N IgG (OD index ratio)	Anti-N IgG Results	Anti-S IgG (OD index ratio)	Anti-S IgG Results	Anti-S IgA (OD index ratio)	Anti-S IgA Results	Anti-N/Anti-S IgM (OD index ratio)	Anti-N/Anti-S IgM Results	Anti-RBD IgG (OD index ratio)	Anti-RBD IgG Results	Anti-RBD IgA (OD index ratio)	Anti-RBD IgA Results
D21	1	4.2	POS	1.27709	POS	5.2	POS	0.49	NEG	1.1185	POS	1.749	POS
M2	1	4.5	POS	4.52	POS	5.03	POS	0.62	NEG	2.0165	POS	0.748	POS
M3	1	2.81	POS	4.32	POS	2.56	POS	0.34	NEG	1.4745	POS	0.236	POS
D21	2	2.41	POS	3.46309	POS	4.15	POS	0.32	NEG	1.8855	POS	0.281	POS
M2	2	1.84	POS	4.14	POS	3.83	POS	0.58	NEG	2.0775	POS	0.12	NEG
M3	2	0.91	POS	4.2	POS	2.96	POS	0.41	NEG	1.9135	POS	0.091	NEG
D21	3	1.28	POS	1.82071	POS	4.07253	POS	0.147	NEG	0.9955	POS	1.248	POS
M2	3	2.52	POS	3.59	POS	2.9	POS	1.34	POS	1.8725	POS	0.478	POS
M3	3	1.38	POS	3.07	POS	1.23	POS	1.32	POS	1.3135	POS	0.162	NEG
D21	4	4.63	POS	3.54362	POS	3.85	POS	1.5	POS	2.1915	POS	1.056	POS
M2	4	4.96	POS	5.03	POS	2.11	POS	1.81	POS	2.2395	POS	0.491	POS
M3	4	3.43	POS	4.05	POS	1.08	POS	1.02	POS	2.1285	POS	0.276	POS
D21	5	4.94	POS	0.759348	NEG	4.23209	POS	0.51	NEG	0.7415	POS	2.268	POS
M2	5	4.5	POS	1.44	POS	4.6	POS	0.71	NEG	0.6445	POS	1.194	POS
M3	5	2.13	POS	1.5	POS	3.16	POS	0.43	NEG	0.5005	POS	0.761	POS
D21	6	2.23	POS	0.49185	NEG	0.855848	POS	0.23	NEG	0.4875	NEG	0.326	POS
M3	6	0.98	POS	0.98	POS	0.72	NEG	0.57	NEG	0.6545	POS	0.161	NEG
D21	7	2.11	POS	1.46405	POS	1.5757	POS	0.1	NEG	1.2025	POS	0.63	POS
M2	7	2.92	POS	1.56	POS	0.78	NEG	0.83	POS	1.1155	POS	0.189	NEG
M3	7	0.98	POS	1.15	POS	0.95	POS	0.62	NEG	0.6375	POS	0.167	NEG
D21	8	8.75	POS	2.89	POS	1.46	POS	4.21	POS	1.2055	POS	0.319	POS
M2	8	8.78	POS	2.91	POS	1.02	POS	2.7	POS	1.3785	POS	0.178	NEG
M3	8	7.7	POS	3.43	POS	1.2	POS	1.49	POS	1.1635	POS	0.147	NEG
D21	9	3.14	POS	1.70566	POS	4.10517	POS	0.63	NEG	1.6975	POS	0.933	POS
M3	9	4.12	POS	4.4	POS	3.2	POS	1.36	POS	1.7125	POS	0.224	NEG
D21	10	1.77	POS	1.31448	POS	4.1922	POS	0.34	NEG	0.9185	POS	2.202	POS
M2	10	1.59	POS	3.25	POS	5.4	POS	1.38	POS	1.6185	POS	1.956	POS
M3	10	1.14	POS	5.24	POS	3.22	POS	1.25	POS	2.1415	POS	1.958	POS
D21	11	2.22	POS	0.480345	NEG	4.21759	POS	0.3	NEG	0.3705	NEG	0.272	POS
M3	11	2.14	POS	0.6	NEG	3.17	POS	0.24	NEG	0.4665	NEG	0.128	NEG
D21	12	2.75	POS	2.64909	POS	4.68	POS	0.35	NEG	0.7595	POS	0.268	POS
M2	12	2.42	POS	3.5	POS	4.7	POS	0.43	NEG	1.0345	POS	0.15	NEG
M3	12	1.3	POS	4.05	POS	3.18	POS	0.35	NEG	0.7635	POS	0.116	NEG
D21	13	5.23	POS	0.480345	NEG	2.58386	POS	0.58	NEG	0.6375	POS	0.478	POS
M2	13	5.15	POS	1.58	POS	1.21	POS	0.66	NEG	1.0615	POS	0.16	NEG
M3	13	3.27	POS	1.38	POS	0.38	NEG	0.39	NEG	0.6805	POS	0.072	NEG
D21	14	8.04	POS	3.9348	POS	3.43	POS	3.19	POS	2.0825	POS	0.431	POS
M2	14	7.62	POS	3.83	POS	1.26	POS	1.21	POS	2.0965	POS	0.12	NEG
M3	14	6.31	POS	3.88	POS	1.43	POS	0.95	POS	1.8655	POS	0.112	NEG
D21	15	1.12	POS	0.940556	POS	3.46328	POS	0.58	NEG	0.8605	POS	0.865	POS
M2	15	2.93	POS	4.23	POS	3.51	POS	0.96	POS	1.9695	POS	0.49	POS
M3	15	2.13	POS	4.6	POS	2.36	POS	0.83	POS	1.7005	POS	0.311	POS
D21	16	2.36	POS	3.11	POS	5.38	POS	1.12	POS	1.8675	POS	1.698	POS
M3	16	1.25	POS	1.69	POS	0.75	NEG	0.75	NEG	0.8625	POS	0.198	NEG
D21	17	6.53	POS	1.28571	POS	2.99	POS	0.7	NEG	1.5725	POS	1.142	POS
M2	17	7.08	POS	3.13	POS	1	POS	1.78	POS	1.5665	POS	0.662	POS
M3	17	5.08	POS	2.92	POS	0.97	POS	1.14	POS	1.0645	POS	0.69	POS
D21	18	0.81	POS	0.333653	NEG	1.10789	POS	0.17	NEG	0.6865	POS	0.329	POS
M2	18	1.07	POS	0.67	NEG	0.65	NEG	0.38	NEG	0.6115	POS	0.159	NEG
M3	18	0.57	NEG	1	POS	0.66	NEG	0.3	NEG	0.5385	POS	0.126	NEG
D21	19	6.54	POS	6.01	POS	5.52	POS	0.98	POS	2.2595	POS	1.711	POS
M2	19	5.55	POS	6.57	POS	4.4	POS	1.15	POS	2.2405	POS	0.212	NEG
M3	19	5.39	POS	5.1	POS	3.15	POS	0.89	POS	2.1935	POS	0.188	NEG
D21	20	9.05	POS	6.46021	POS	3.96	POS	5.4	POS	2.3035	POS	2.258	POS
M2	20	9.5	POS	6.81	POS	3.91	POS	3.3	POS	2.2535	POS	0.833	POS
M3	20	8.64	POS	4.86	POS	3.21	POS	2.57	POS	2.1905	POS	0.578	POS
D21	21	2.11	POS	1.19367	POS	4.05077	POS	0.16	NEG	1.0795	POS	0.985	POS
M2	21	1.47	POS	2.78	POS	1.11	POS	0.89	POS	1.1535	POS	0.146	NEG
M3	21	0.95	POS	2.09	POS	1.29	POS	0.87	POS	0.8995	POS	0.138	NEG
D21	22	7.46	POS	6.65	POS	5.47	POS	7.06	POS	2.3035	POS	2.109	POS
M3	22	7.54	POS	5.13	POS	3.16	POS	3.46	POS	2.2845	POS	1.055	POS
D21	23	5.83	POS	6.65	POS	4.98	POS	7.25	POS	2.2935	POS	1.561	POS
M3	23	8.56	POS	4.49	POS	2.76	POS	1.91	POS	2.3075	POS	0.858	POS
D21	24	6.02	POS	4	POS	5.13	POS	1.3	POS	1.9855	POS	0.85	POS
M3	24	2.95	POS	4.19	POS	1.89	POS	0.6	NEG	1.8155	POS	0.258	POS
D21	25	8.71	POS	6.9	POS	5.52	POS	5.01	POS	2.3255	POS	1.851	POS
M3	25	7.08	POS	5.3	POS	3.15	POS	3.19	POS	2.2555	POS	0.445	POS
D21	26	3.53	POS	1.38508	POS	2.40617	POS	3.58	POS	0.9355	POS	0.282	POS
M3	26	1.83	POS	0.82	POS	0.19	NEG	6.97	POS	0.4285	NEG	0.032	NEG

## Sheet: Figure 2
Point	HCW ID	NAbs titer
D21	1	40
M2	1	20
M3	1	10
D21	2	10
M2	2	5
M3	2	5
D21	3	20
M2	3	20
M3	3	10
D21	4	20
M2	4	40
M3	4	20
D21	5	20
M2	5	5
M3	5	5
D21	6	5
M3	6	<5
D21	7	10
M2	7	10
M3	7	10
D21	8	40
M2	8	10
M3	8	5
D21	9	40
M3	9	10
D21	10	5
M2	10	20
M3	10	20
D21	11	5
M3	11	<5
D21	12	10
M2	12	5
M3	12	5
D21	13	5
M2	13	<5
M3	13	<5
D21	14	40
M2	14	20
M3	14	10
D21	15	20
M2	15	20
M3	15	20
D21	16	40
M3	16	5
D21	17	10
M2	17	20
M3	17	10
D21	18	20
M2	18	<5
M3	18	<5
D21	19	80
M2	19	40
M3	19	40
D21	20	160
M2	20	20
M3	20	20
D21	21	40
M2	21	5
M3	21	5
D21	22	80
M3	22	40
D21	23	80
M3	23	20
D21	24	20
M3	24	10
D21	25	160
M3	25	40
D21	26	20
M3	26	5

## Sheet: Figure 3
		% of neutralization with purified IgA
IgA concentration (µg/ml)	Log IgA Conc (µg/ml)	HCW1 - D21		HCW1 - M3		HCW2 - D21		HCW2 - M3		HCW3 - D21		HCW3 - M3
100	2	95.3	91.3	79.8	64.9	93.7	84.4	48.7	32.5	91.1	92.2	35.5	61.5
25	1.39794	83.9	71.1	43.5	32.8	54.3	61.4	28.1	5.2	62.1	67.2	23.7	13.5
6.25	0.79588	39	33.2	1	0	7.2	10.1	0	0	25.7	26	7.2	0
1.5625	0.20412	12.3	11.9	0	0	16.2	6	0	0	7.8	15	9	16.6
0.390625	-0.39794	0	0	0	0	0	5.3	6	0	7.3	0	0	0
0.0976562	-1	0	0	0	0	0	0	0	0	0	6.1	0	0
informations:		Each value is a monoplicate of an experiment performed independently
		% of neutralization with purified IgG
IgG concentration (µg/ml)	Log IgG Conc (µg/ml)	HCW1 - D21		HCW1 - M3		HCW2 - D21		HCW2 - M3		HCW3 - D21		HCW3 - M3
100	2	67	48.6	75.35	54.5	70.1	48.85	65.6	44.8	43.25	41	74.45	57.85
25	1.39794	30.1	11.7	56.05	21.45	41.3	14.9	45.9	7.7	18.85	8.9	44.9	22.4
6.25	0.79588	0	2.05	3.9	0.55	0	2.7	1.15	6.45	15.95	0	8.5	9.85
1.5625	0.20412	4.25	1.85	1.1	9.3	0.4	8.95	0	14.25	0.7	10	14.05	20.7
0.390625	-0.39794	0	1	4.1	4.6	3.7	0	2.2	4.35	0	7.35	11.1	6.75
0.0976562	-1	0	2.35	0	9.65	17.3	0	8.85	3	13.7	0	11.85	6.4
informations:		Each value is the mean of duplicate of experiment performed independently
	EC50 (µg/ml)
	IgA	IgG
ID	EC50 (µg/ml)	EC50 (µg/ml)
HCW1 - D21	9.565	79.28
HCW1 - M3	42.8	48.47
HCW2 - D21	21.53	69.23
HCW2 - M3	123.9	76.84
HCW3 - D21	14.46	170.4
HCW3 - M3	103.2	51.07
